# Supplementary material for: A modular high-throughput approach for advancing synthetic biology in the chloroplast of Chlamydomonas
Source: Nat Plants. 2025 Nov 3;11(11):2332–49. doi: 10.1038/s41477-025-02126-2 (PMC12626891; doi:10.1038/s41477-025-02126-2)
Supplement: Supplementary file 3 — Unprocessed images of DNA and protein gels for Fig. 2 and Extended Data Fig. 2, and statistical source data for Figs. 2–6 and Extended Data Figs. 2–5. [file 41477_2025_2126_MOESM3_ESM.zip]

Archive with 22 entries (21 files):
- Inckemann_Source_data/
- __MACOSX/._Inckemann_Source_data
- Inckemann_Source_data/Inckemann_Source_Data_Fig.6.xlsx
- __MACOSX/Inckemann_Source_data/._Inckemann_Source_Data_Fig.6.xlsx
- Inckemann_Source_data/Inckemann_Source_Data_ED5.xlsx
- __MACOSX/Inckemann_Source_data/._Inckemann_Source_Data_ED5.xlsx
- Inckemann_Source_data/Inckemann_Source_Data_ED2.pdf
- __MACOSX/Inckemann_Source_data/._Inckemann_Source_Data_ED2.pdf
- Inckemann_Source_data/Inckemann_Source_Data_ED4.pdf
- __MACOSX/Inckemann_Source_data/._Inckemann_Source_Data_ED4.pdf
- Inckemann_Source_data/Inckemann_Source_Data_ED2.xlsx
- __MACOSX/Inckemann_Source_data/._Inckemann_Source_Data_ED2.xlsx
- Inckemann_Source_data/Inckemann_Source_Data_Fig.2.xlsx
- __MACOSX/Inckemann_Source_data/._Inckemann_Source_Data_Fig.2.xlsx
- Inckemann_Source_data/Inckemann_Source_Data_Fig.3.xlsx
- __MACOSX/Inckemann_Source_data/._Inckemann_Source_Data_Fig.3.xlsx
- Inckemann_Source_data/Inckemann_Source_Data_Fig.2.pdf
- __MACOSX/Inckemann_Source_data/._Inckemann_Source_Data_Fig.2.pdf
- Inckemann_Source_data/Inckemann_Source_Data_Fig.4.xlsx
- __MACOSX/Inckemann_Source_data/._Inckemann_Source_Data_Fig.4.xlsx
- Inckemann_Source_data/Inckemann_Source_Data_Fig.5.xlsx
- __MACOSX/Inckemann_Source_data/._Inckemann_Source_Data_Fig.5.xlsx
