# Supplementary material for: A modular high-throughput approach for advancing synthetic biology in the chloroplast of Chlamydomonas
Source: Nat Plants. 2025 Nov 3;11(11):2332–49. doi: 10.1038/s41477-025-02126-2 (PMC12626891; doi:10.1038/s41477-025-02126-2)
Supplement: Supplementary file 3 — Unprocessed images of DNA and protein gels for Fig. 2 and Extended Data Fig. 2, and statistical source data for Figs. 2–6 and Extended Data Figs. 2–5. [file 41477_2025_2126_MOESM3_ESM.zip › Inckemann_Source_data/Inckemann_Source_Data_Fig.6.xlsx]

## Sheet: 6B) Characterization in strains
Figure 6B: Characterization of part combinations in cc-125 WT & cc-5797 mutant
Strain	Construct	Luminescence [a.u.] / OD750					mean	std	min	q1	median	q3	max
	(Promoter:5'UTR:3'UTR)	Replicate 1	Replicate 2	Replicate 3	Replicate 4	Replicate 5
cc-125 (WT)	Prrn16:psaA:psbA	62759709	68932165	57047788	72847268	81337256	6.85848e+07	9.32669e+06	57047788	62759709	68932165	72847268	81337256
	PwendyII:psbC:ftsH	5957529	6650694	6837555	6385739	8456761	6.85766e+06	953062	5957529	6385739	6650694	6837555	8456761
cc-5797 (Mut)	Prrn16:psaA:psbA	66482517	64211635	75205389	82525685	73150262	7.23151e+07	7.29713e+06	64211635	66482517	73150262	75205389	82525685
	PwendyII:psbC:ftsH	7717521	7185826	7180139	8763187	7672724	7.70388e+06	645363	7180139	7185826	7672724	7717521	8763187
	negative control	333	315	285			311	24.2487	285	300	315	324	333

## Sheet: 6C) Growth curve ambient CO2
Figure 6C: Photorespiration bypass - Growth curve of engineered strains and control at ambient CO2
Time (Days)	OD750(cc-5797::Nluc)					OD750(cc-5797::GDH::MS)
	Replicate 1	Replicate 2	Replicate 3	mean	std	Replicate 1	Replicate 2	Replicate 3	mean	std
0	0.063	0.052	0.053	0.056	0.00608276	0.06	0.058	0.059	0.059	0.001
1	0.08	0.054	0.055	0.063	0.0147309	0.085	0.081	0.076	0.0806667	0.00450925
2	0.091	0.078	0.094	0.0876667	0.0085049	0.154	0.148	0.142	0.148	0.006
3	0.106	0.105	0.143	0.118	0.0216564	0.203	0.216	0.2	0.206333	0.0085049
4	0.167	0.157	0.202	0.175333	0.0236291	0.327	0.301	0.313	0.313667	0.0130128
5	0.27	0.3	0.356	0.308667	0.0436501	0.505	0.502	0.492	0.499667	0.00680686
6	0.394	0.431	0.49	0.438333	0.0484183	0.701	0.698	0.672	0.690333	0.0159478
7	0.575	0.612	0.634	0.607	0.0298161	0.944	0.904	0.891	0.913	0.0276225
8	0.72	0.672	0.78	0.724	0.054111	1.242	1.15	1.142	1.178	0.0555698
9	0.906	0.846	0.872	0.874667	0.0300888	1.468	1.392	1.424	1.428	0.0381576
10	1.024	1.056	0.994	1.02467	0.0310054	1.748	1.632	1.656	1.67867	0.0612318
11	1.06	1.05	1.043	1.051	0.008544	2.18	2.024	2.072	2.092	0.0798999
12	1.072	1.012	0.964	1.016	0.054111	2.26	2.056	2.016	2.11067	0.130864
13	1.004	0.948	0.9	0.950667	0.0520513	2.324	2.052	2.08	2.152	0.149613

## Sheet: 6D) Growth curve 5% CO2
Figure 6D: Photorespiration bypass - Growth curve of engineered strains and control at 5% CO2
Time (Days)	OD750(cc-5797::Nluc)					OD750(cc-5797::GDH::MS)
	Replicate 1	Replicate 2	Replicate 3	mean	std	Replicate 1	Replicate 2	Replicate 3	mean	std
0	0.047	0.047	0.046	0.0466667	0.00057735	0.048	0.05	0.056	0.0513333	0.00416333
1	0.15	0.146	0.161	0.152333	0.00776745	0.131	0.144	0.148	0.141	0.00888819
2	0.35	0.38	0.41	0.38	0.03	0.3	0.35	0.39	0.346667	0.0450925
3	0.701	0.714	0.747	0.720667	0.0237136	0.61	0.706	0.861	0.725667	0.12665
4	1.3	1.32	1.21	1.27667	0.0585947	1.24	1.3	1.35	1.29667	0.0550757
5	2.14	2.14	1.89	2.05667	0.144338	1.81	2.08	2.11	2	0.165227
6	3.4	3.4	2.95	3.25	0.259808	2.74	3.1	3.3	3.04667	0.283784
7	4	3.9	3.6	3.83333	0.208167	3.8	4	3.9	3.9	0.1
8	4.24	4.4	3.8	4.14667	0.310698	3.7	4.2	4.12	4.00667	0.268576
9	4.27	4.5	3.9	4.22333	0.30271	3.9	4.3	4.2	4.13333	0.208167
10	4.25	4.5	4	4.25	0.25	4	4.3	4.3	4.2	0.173205

## Sheet: 6E) Intracellular metabolome
Figure 6E: Intracellular metabolome analysis
Metabolite	Background	Relative concentration (µM) / OD750			mean	std	is_significant	p-value
		Replicate 1	Replicate 2	Replicate 3
Serine	GDH::MS	0.0891949	0.109735	0.105612	0.1015	0.0108476	TRUE	0.0226678
	Control	0.426261	0.50817	0.238328	0.390933	0.138382
Glycine	GDH::MS	0.0590042	0.0459071	0.069697	0.0582	0.0119202	TRUE	0.0366729
	Control	0.191826	0.22598	0.102839	0.173533	0.0635988
Glycolate	GDH::MS	0.156674	0.171903	0.253311	0.193967	0.0519432	TRUE	0.0165581
	Control	0.309913	0.325654	0.309148	0.3149	0.00936162
Pyruvate	GDH::MS	0.611653	0.801881	0.724691	0.712767	0.0956599	FALSE	0.895429
	Control	0.793565	1.08627	0.351104	0.743667	0.370135
Acetyl-CoA	GDH::MS	0.0400424	0.0314159	0.0365881	0.036	0.00433128	FALSE	0.894004
	Control	0.0245217	0.0464052	0.0342271	0.0350333	0.0109738
NAD+	GDH::MS	1.51992	0.622788	0.47385	0.872167	0.565879	FALSE	0.294302
	Control	0.552174	0.447712	0.426341	0.4754	0.0673659
ATP	GDH::MS	2.13644	1.31792	1.45971	1.638	0.437411	FALSE	0.110631
	Control	1.20661	1.16569	0.832177	1.06817	0.205374
