# Supplementary material for: A modular high-throughput approach for advancing synthetic biology in the chloroplast of Chlamydomonas
Source: Nat Plants. 2025 Nov 3;11(11):2332–49. doi: 10.1038/s41477-025-02126-2 (PMC12626891; doi:10.1038/s41477-025-02126-2)
Supplement: Supplementary file 3 — Unprocessed images of DNA and protein gels for Fig. 2 and Extended Data Fig. 2, and statistical source data for Figs. 2–6 and Extended Data Figs. 2–5. [file 41477_2025_2126_MOESM3_ESM.zip › Inckemann_Source_data/Inckemann_Source_Data_ED5.xlsx]

## Sheet: Tabelle1
Extended Figure 5C: protein abundance analysis
Protein	Protein Abundance
	Strains
	5797::Nluc			5797::GDH::MS
Malate Synthase	0	0	0	20.177	20.1319	19.9729
Glycolate dehydrogenase	25.1577	25.3934	24.7089	27.0138	27.0966	27.0559
Multiple unpaired t tests
	Discovery?	P value	Mean of WT	Mean of pME_Cp_2_334	Difference	SE of difference	t ratio	df	q value
Malate Synthase	Yes	<0.000001	0	20.09	-20.09	0.0619	324.6	4	<0.000001
Glycolate dehydrogenase	Yes	0.000623	25.09	27.06	-1.969	0.2022	9.738	4	0.000629
