# Supplementary material for: A modular high-throughput approach for advancing synthetic biology in the chloroplast of Chlamydomonas
Source: Nat Plants. 2025 Nov 3;11(11):2332–49. doi: 10.1038/s41477-025-02126-2 (PMC12626891; doi:10.1038/s41477-025-02126-2)
Supplement: Supplementary file 3 — Unprocessed images of DNA and protein gels for Fig. 2 and Extended Data Fig. 2, and statistical source data for Figs. 2–6 and Extended Data Figs. 2–5. [file 41477_2025_2126_MOESM3_ESM.zip › Inckemann_Source_data/Inckemann_Source_Data_ED2.xlsx]

## Sheet: Ext.2A) Nluc calibration
Extended Data Figure 2A: Calibration curve for purified NanoLuc concentration (ng) versus luminescence intensity (a.u.).
Nanoluc concentration [ng]	Luminescence [a.u.]			mean	std	median	predicted luminescence [a.u.]
	Replicate 1	Replicate 2	Replicate 3
1	5595	5525	4570	5230	572.647	5525	4846.29
10	59044	59837	61754	60211.7	1393.31	59837	69568
100	1108019	1130613	983187	1.07394e+06	79401.9	1108019	998641

## Sheet: Ext.2B) Fluorescence reporter
Extended Data Figure 2B: Fluorescent reporter characterization
Chlorophyl
Excitation: center=476, band=15
Emission: center=687.5, band=73
	Repl. 1	Repl. 2	Repl. 3	Repl. 4	Repl. 5	Repl. 6	Repl. 7	Repl. 8	Repl. 9	Repl. 10	Repl. 11	Repl. 12	Repl. 13	Repl. 14	Repl. 15	Repl. 16	mean	std	min	q1	median	q2	max
mScarlet	60891	67032	52895	58627	62786	55274	65267	137992	55829	60466	54133	60385	102108	64552	66209	58836	67705.1	21877.2	52895	57927.5	60678.5	65502.5	137992
mVenus	103904	90034	82656	73391	86787	96641	101020	73230	82584	93321	71239	67595	65532	94415	84917	78366	84102	11896.7	65532	73350.8	83786.5	93594.5	103904
mCerulean	173190	93251	64372	75007	101575	100559	107778	80192	90901	79252	65635	66532	100754	107533	104588	70601	92607.5	26626.5	64372	73905.5	92076	102328	173190
Chl. norm. factor - mScarlet	1.151	1.267	1	1.108	1.187	1.045	1.234	2.609	1.055	1.143	1.023	1.142	1.93	1.22	1.252	1.112	1.27987	0.413652	1	1.09475	1.147	1.2385	2.609
Chl. norm. factor - mVenus	1.964	1.702	1.563	1.387	1.641	1.827	1.91	1.384	1.561	1.764	1.347	1.278	1.239	1.785	1.605	1.482	1.58994	0.224884	1.239	1.38625	1.584	1.76925	1.964
Chl. norm. factor - mCerulean	3.274	1.763	1.217	1.418	1.92	1.901	2.038	1.516	1.719	1.498	1.241	1.258	1.905	2.033	1.977	1.335	1.75081	0.503317	1.217	1.39725	1.741	1.93425	3.274
Chl. norm. factor - WT	1.586	2.113	1.956	1.11	1.288	1.358	1.556	1.023	1.761	1.81	1.673	1.44	1.344	1.495	1.455	1.535	1.53144	0.288504	1.023	1.3545	1.515	1.695	2.113
mScarlet
Excitation: center=547, band=24
Emission: center=613.5, band=33
	Repl. 1	Repl. 2	Repl. 3	Repl. 4	Repl. 5	Repl. 6	Repl. 7	Repl. 8	Repl. 9	Repl. 10	Repl. 11	Repl. 12	Repl. 13	Repl. 14	Repl. 15	Repl. 16	mean	std	min	q1	median	q3	max
mScarlet (raw)	137174	171181	92947	92084	106919	96542	108893	243527	116193	119046	94727	91553	193596	109153	108063	96037	123602	43232.5	91553	95709.5	108478	123578	243527
mScarlet (Chl. normalized)	119161	135079	92947	83081	90075	92387	88251	93348	110086	104140	92560	80197	100288	89442	86332	86339	96482.1	14435.6	80197	87773	92473.5	101251	135079
WT (raw)	7301	7360	7482	2799	4385	4342	4622	3412	7444	6817	7150	6512	5892	5281	4974	4847	5663.75	1535.75	2799	4562.75	5586.5	7187.75	7482
WT (Chl. normalized)	4604	3483	3825	2522	3403	3197	2970	3337	4227	3766	4273	4521	4384	3532	3418	3157	3663.69	600.406	2522	3302	3507.5	4238.5	4604
Fold change (mScarlet over avg. WT)	32.524	36.869	25.369	22.677	24.586	25.217	24.088	25.479	30.048	28.425	25.264	21.889	27.373	24.413	23.564	23.566	26.3344	3.94005	21.889	23.9575	25.2405	27.636	36.869
mVenus
Excitation: center=497, band=15
Emission: center=540, band=20
	Repl. 1	Repl. 2	Repl. 3	Repl. 4	Repl. 5	Repl. 6	Repl. 7	Repl. 8	Repl. 9	Repl. 10	Repl. 11	Repl. 12	Repl. 13	Repl. 14	Repl. 15	Repl. 16	mean	std	min	q1	median	q3	max
mVenus (raw)	194996	181731	176717	164124	164742	179928	182972	169442	177130	220025	168820	157255	151764	205928	169270	152761	176100	18582.6	151764	164588	173080	182041	220025
mVenus (Chl. normalized)	99267	106767	113088	118289	100407	98481	95806	122390	113451	124711	125349	123056	122498	115369	105438	103109	111717	10405.5	95806	102434	113270	122417	125349
WT (raw)	35904	35746	35475	17944	24930	27184	24331	15398	35934	35183	35356	30160	30507	29406	23195	27808	29028.8	6580.81	15398	24780.2	29783	35385.8	35934
WT (Chl. normalized)	22644	16919	18135	16168	19351	20014	15637	15059	20407	19437	21131	20937	22700	19669	15939	18116	18891.4	2434.94	15059	16731.2	19394	20539.5	22700
Fold change (mVenus over avg. WT)	5.255	5.652	5.986	6.262	5.315	5.213	5.071	6.479	6.005	6.602	6.635	6.514	6.484	6.107	5.581	5.458	5.91369	0.550862	5.071	5.42225	5.9955	6.48025	6.635
mCerulean
Excitation: center=434.5, band=27
Emission: center=490, band=26
	Repl. 1	Repl. 2	Repl. 3	Repl. 4	Repl. 5	Repl. 6	Repl. 7	Repl. 8	Repl. 9	Repl. 10	Repl. 11	Repl. 12	Repl. 13	Repl. 14	Repl. 15	Repl. 16	mean	std	min	q1	median	q3	max
mCerulean (raw)	165438	176218	151944	165704	172638	158301	155650	211092	196342	166135	159703	153855	189219	175772	159415	232754	174386	22602	151944	159136	165920	179468	232754
mCerulean (Chl. normalized)	50527	99956	124853	116854	89901	83268	76389	139237	114251	110883	128704	122319	99338	86461	80623	174381	106122	29398.5	50527	85662.8	105420	122952	174381
WT (raw)	109453	101685	101489	93340	100389	99549	98426	110947	113813	107763	107041	110233	102698	111742	104361	110299	105202	5797.15	93340	101214	105701	110250	113813
WT (Chl. normalized)	69030	48129	51882	84105	77924	73294	63257	108504	64634	59534	63975	76525	76417	74742	71716	71857	70970.3	13857.3	48129	63795.5	71786.5	76444	108504
Fold change (mCerulean over avg. WT)	0.712	1.408	1.759	1.647	1.267	1.173	1.076	1.962	1.61	1.562	1.813	1.724	1.4	1.218	1.136	2.457	1.49525	0.414257	0.712	1.20675	1.485	1.73275	2.457
