# Supplementary material for: A modular high-throughput approach for advancing synthetic biology in the chloroplast of Chlamydomonas
Source: Nat Plants. 2025 Nov 3;11(11):2332–49. doi: 10.1038/s41477-025-02126-2 (PMC12626891; doi:10.1038/s41477-025-02126-2)
Supplement: Supplementary file 3 — Unprocessed images of DNA and protein gels for Fig. 2 and Extended Data Fig. 2, and statistical source data for Figs. 2–6 and Extended Data Figs. 2–5. [file 41477_2025_2126_MOESM3_ESM.zip › Inckemann_Source_data/Inckemann_Source_Data_Fig.2.xlsx]

## Sheet: 2C) Luminescence reporter
Figure 2C: Luminescence reporter for the chloroplast
Construct	Luminescence [a.u.] / OD750					mean	std
	Replicate 1	Replicate 2	Replicate 3	Replicate 4	Replicate 5
NanoLuc	2655330708	2123328558	2190537983	2788648236	2679412950	2487451687	3.06796e+08
NanoLuc ctrl.	273	151	51	262	106	168.6	97.0582
Firefly luciferase	1515979	961507	759304			1078930	391766
Firefly ctrl.	275	236	225			245.333	26.2742

## Sheet: 2D) Fluorescence reporter
Figure 2D: Fluorescence reporter for the chloroplast
Construct	Fluorescence [a.u.] / OD750			mean	std
	Replicate 1	Replicate 2	Replicate 3
mVenus	27020.1	23279.7	22743.8	24347.9	2329.68
mVenus ctrl.	5297.97	4508.6	4157.72	4654.76	584.006
tdTomato	13730.1	19553.4	17516.5	16933.3	2955.08
tdTomato ctrl.	454.765	440.442	320.941	405.383	73.4785
mScarlet-I	47521.8	50811	56265.8	51532.8	4416.47
mScarlet-I ctrl.	701.644	691.658	665.259	686.187	18.7993

## Sheet: 2H) C-term Hibit tag
Figure 2H: Nanoluc assay for the Hibit tag in C-term position
Construct	Luminescence [a.u.] / OD750					mean	std
	Replicate 1	Replicate 2	Replicate 3	Replicate 4	Replicate 5
Hibit tag	165825	199568	397497	145861	193962	220543	101280
ctrl.	134	170	159			154.333	18.4481
