# Supplementary material for: A modular high-throughput approach for advancing synthetic biology in the chloroplast of Chlamydomonas
Source: Nat Plants. 2025 Nov 3;11(11):2332–49. doi: 10.1038/s41477-025-02126-2 (PMC12626891; doi:10.1038/s41477-025-02126-2)
Supplement: Supplementary file 3 — Unprocessed images of DNA and protein gels for Fig. 2 and Extended Data Fig. 2, and statistical source data for Figs. 2–6 and Extended Data Figs. 2–5. [file 41477_2025_2126_MOESM3_ESM.zip › Inckemann_Source_data/Inckemann_Source_Data_Fig.3.xlsx]

## Sheet: A+B) 5'UTR
Figure 3A + 3B: Characterization 5’UTR
Media	Condition	Part	Luminescence [a.u.] / OD750					mean	std	min	q1	median	q3	max
			Replicate 1	Replicate 2	Replicate 3	Replicate 4	Replicate 5
TAP	Light	Dummy	3624	6901	5880	8938	11867	7442.62	3127.63	3624	5880.91	6901	8938.55	11867
		atpH Nt	6957	8131	3573	2928	5365	5391.26	2198.33	2928	3573.29	5365	6957.62	8131
		psbA Nt	21864	17604	20586	24404	20730	21037.9	2454.68	17604	20586.3	20730	21864.5	24404
		atpB Cr	735131	10621	7553	13476	2823	153921	324931	2823	7553.17	10621	13476.1	735131
		chlL Cr	12391	21431	9353	5720	29082	15596.1	9522.43	5720	9353.23	12391	21431.8	29082
		rpoC2 Cr	39463	28249	36247	29363	35273	33719.6	4761.66	28249	29363.6	35273	36247.7	39463
		rpoB1 Cr	81035	46768	38117	132602	64166	72537.8	37412.8	38117	46768.1	64166	81035.5	132602
		ccsA Cr	99647	71950	90605	74777	68260	81048.2	13443.4	68260	71950.2	74777	90605	99647
		psbC Nt	573431	504036	501283	551299	987946	623599	206003	501283	504037	551299	573431	987946
		Synthetic	1279962	1329876	1321297	1232032	1389616	1.31056e+06	58824	1232032	1.27996e+06	1321297	1.32988e+06	1389616
		petD Cr	2552599	2750185	3625644	3011238	2602380	2.90841e+06	438831	2552599	2.60238e+06	2750185	3.01124e+06	3625644
		rbcL Nt	5721598	4673910	5025403	5631395	6322163	5.47489e+06	641646	4673910	5.0254e+06	5631395	5.7216e+06	6322163
		rpl23 Cr	9060773	7541241	7321413	7759010	9435726	8.22363e+06	957276	7321413	7.54124e+06	7759010	9.06077e+06	9435726
		rpl16 Cr	7848335	8761	10479	8831631	8514070	5.04266e+06	4.60819e+06	8761	10479.3	7848335	8.51407e+06	8831631
		psbA Cr	10194438	9816610	8785407	9944598	12345154	1.02172e+07	1.30514e+06	8785407	9.81661e+06	9944598	1.01944e+07	12345154
		psbD Cr	23112	66527	276925911	12361559	8978672	5.96712e+07	1.21571e+08	23112	66527.7	8978672	1.23616e+07	276925911
		psbF Cr	10026658	13519885	13361015	17534086	22016719	1.52917e+07	4.60548e+06	10026658	1.3361e+07	13519885	1.75341e+07	22016719
		petA Cr	22905560	26527939	23301939	28500132	41529904	2.85531e+07	7.6153e+06	22905560	2.33019e+07	26527939	2.85001e+07	41529904
		gene10 Cr	69197210	84401921	72402824	64079954	82726311	7.45616e+07	8.7578e+06	64079954	6.91972e+07	72402824	8.27263e+07	84401921
		psaC Cr	120006671	82510220	61364928	66734756	80446941	8.22127e+07	2.29444e+07	61364928	6.67348e+07	80446941	8.25102e+07	120006671
		gene10 v2	65540467	68201676	84559800	99022892	106754265	8.48158e+07	1.82399e+07	65540467	6.82017e+07	84559800	9.90229e+07	106754265
		clpP Cr	107513277	89361201	88419915	99896537	113524993	9.97432e+07	1.10265e+07	88419915	8.93612e+07	99896537	1.07513e+08	113524993
		tufA Cr	118448994	112162086	117717139	118270542	126946727	1.18709e+08	5.2907e+06	112162086	1.17717e+08	118270542	1.18449e+08	126946727
		petB Cr	119879386	103578117	117325438	140368145	129726638	1.22176e+08	1.38081e+07	103578117	1.17325e+08	119879386	1.29727e+08	140368145
		rpoC1 Cr	162993868	126040804	142739127	124281202	144927234	1.40196e+08	1.58291e+07	124281202	1.26041e+08	142739127	1.44927e+08	162993868
		psbE Cr	534365650	362391916	506732952	549618359	608526052	5.12327e+08	9.17094e+07	362391916	5.06733e+08	534365650	5.49618e+08	608526052
		rbcL Cr	651233361	532373958	609491480	523026164	647343396	5.92694e+08	6.16192e+07	523026164	5.32374e+08	609491480	6.47343e+08	651233361
		psbK Cr	831628187	1128385259	1314135771	862169469	1553246962	1.13791e+09	3.0557e+08	831628187	8.62169e+08	1128385259	1.31414e+09	1553246962
		atpH Cr	1819427461	1452598028	2034370414	1275744194	1271683132	1.57076e+09	3.41765e+08	1271683132	1.27574e+09	1452598028	1.81943e+09	2034370414
		psbB Cr	1829173201	1255321220	1288250168	2029419637	1675453144	1.61552e+09	3.38157e+08	1255321220	1.28825e+09	1675453144	1.82917e+09	2029419637
		psaB Cr	2105978142	1488490155	166036	1977647967	26594292	1.11978e+09	1.03599e+09	166036	2.65943e+07	1488490155	1.97765e+09	2105978142
		psbC Cr	2093360970	1965287481	1973700019	1875264570	2023643474	1.98625e+09	8.02897e+07	1875264570	1.96529e+09	1973700019	2.02364e+09	2093360970
		psaA Cr	2655328519	2123326098	2190535693	2788658232	2679422822	2.48745e+09	3.06801e+08	2123326098	2.19054e+09	2655328519	2.67942e+09	2788658232
	Dark	Dummy	10134	11250	11158	10683	8219	10289.3	1239.4	8219	10134.6	10683	11158.8	11250
		atpH Nt	6424	7253	9109	9733	9771	8458.76	1529.91	6424	7253.68	9109	9733.94	9771
		psbA Nt	38390	34709	31817	35591	23996	32901.3	5502.16	23996	31817.8	34709	35591.4	38390
		atpB Cr	2466	12757	7844	3056	0	5224.98	5079.56	0	2466.92	3056	7844.42	12757
		chlL Cr	7345	13323	17526	24833	17111	16028	6396.58	7345	13323.2	17111	17526.5	24833
		rpoC2 Cr	32923	27654	28641	29331	29109	29531.9	2002.51	27654	28641.1	29109	29331.4	32923
		rpoB1 Cr	53538	98288	41589	132704	53374	75899	38447	41589	53374.5	53538	98288.8	132704
		ccsA Cr	100854	94343	68026	64225	85853	82660.6	16060.2	64225	68026.2	85853	94343.1	100854
		psbC Nt	972025	864437	603659	1264933	1157769	972565	258633	603659	864438	972025	1.15777e+06	1264933
		Synthetic	1355252	29209	1910534	1952642	1236794	1.29689e+06	777914	29209	1.23679e+06	1355252	1.91053e+06	1952642
		petD Cr	5159663	4367023	5722963	4599289	4272286	4.82425e+06	609203	4272286	4.36702e+06	4599289	5.15966e+06	5722963
		rbcL Nt	7579674	7171554	6185317	6082223	6051353	6.61402e+06	711780	6051353	6.08222e+06	6185317	7.17155e+06	7579674
		rpl23 Cr	8890332	6933415	4360596	3406268	5267957	5.77171e+06	2.17461e+06	3406268	4.3606e+06	5267957	6.93342e+06	8890332
		rpl16 Cr	6596491	7834	6704	7284736	6485938	4.07634e+06	3.72712e+06	6704	7834.28	6485938	6.59649e+06	7284736
		psbA Cr	28069107	16465235	16731479	14544843	11715282	1.75052e+07	6.23625e+06	11715282	1.45448e+07	16465235	1.67315e+07	28069107
		psbD Cr	35102	73526	13457189	12618207	260723451	5.73815e+07	1.13857e+08	35102	73526.3	12618207	1.34572e+07	260723451
		psbF Cr	29927682	21326564	23493096	29164627	22910819	2.53646e+07	3.90804e+06	21326564	2.29108e+07	23493096	2.91646e+07	29927682
		petA Cr	53644893	51748845	39114209	37092014	50410043	4.6402e+07	7.69578e+06	37092014	3.91142e+07	50410043	5.17488e+07	53644893
		gene10 Cr	60913455	58191979	54329538	55339456	64847305	5.87243e+07	4.28188e+06	54329538	5.53395e+07	58191979	6.09135e+07	64847305
		psaC Cr	109684619	107584257	67554567	83436452	75258050	8.87036e+07	1.90558e+07	67554567	7.52581e+07	83436452	1.07584e+08	109684619
		gene10 v2	139453252	138456334	132690412	84931756	149687169	1.29044e+08	2.5408e+07	84931756	1.3269e+08	138456334	1.39453e+08	149687169
		clpP Cr	101725776	36483609	49034395	71588943	59400596	6.36467e+07	2.49122e+07	36483609	4.90344e+07	59400596	7.15889e+07	101725776
		tufA Cr	131480869	78916484	87709822	109266211	80074967	9.74897e+07	2.25719e+07	78916484	8.0075e+07	87709822	1.09266e+08	131480869
		petB Cr	163143204	181339625	92864516	134708878	122695810	1.3895e+08	3.45986e+07	92864516	1.22696e+08	134708878	1.63143e+08	181339625
		rpoC1 Cr	168959149	108741717	116286407	136186290	105064348	1.27048e+08	2.63356e+07	105064348	1.08742e+08	116286407	1.36186e+08	168959149
		psbE Cr	778523229	672261798	681302340	868108613	706531382	7.41345e+08	8.22205e+07	672261798	6.81302e+08	706531382	7.78523e+08	868108613
		rbcL Cr	614938127	521997668	295311766	402885315	298715650	4.2677e+08	1.4029e+08	295311766	2.98716e+08	402885315	5.21998e+08	614938127
		psbK Cr	1966862877	6447343	1033998425	969326287	1383973523	1.07212e+09	7.15104e+08	6447343	9.69326e+08	1033998425	1.38397e+09	1966862877
		atpH Cr	1706703735	1545656240	1332980694	1161511461	891453767	1.32766e+09	3.19807e+08	891453767	1.16151e+09	1332980694	1.54566e+09	1706703735
		psbB Cr	1183012184	956210967	792991175	1110707820	1010013036	1.01059e+09	1.5005e+08	792991175	9.56211e+08	1010013036	1.11071e+09	1183012184
		psaB Cr	786592638	530159051	702383472	656526890	23500270	5.39832e+08	3.0316e+08	23500270	5.30159e+08	656526890	7.02383e+08	786592638
		psbC Cr	2125313722	1089131781	1728444121	1717413095	1573030779	1.64667e+09	3.73183e+08	1089131781	1.57303e+09	1717413095	1.72844e+09	2125313722
		psaA Cr	3334314040	3967821578	2791575613	3390131736	3033380457	3.30344e+09	4.42947e+08	2791575613	3.03338e+09	3334314040	3.39013e+09	3967821578
HSM	Light	Dummy	16038	11469	15403	12909	11212	13406.8	2220.85	11212	11469.5	12909	15403.9	16038
		atpH Nt	6254	3210	2417	12800	15189	7974.41	5741.75	2417	3210.43	6254	12800	15189
		psbA Nt	64880	46099	61105	37331	48970	51677.3	11263.6	37331	46099.3	48970	61105.1	64880
		atpB Cr	0	0	0	0	4432	886.427	1982.11	0	0	0	0	4432
		chlL Cr	2184	1839	11497	0	3038	3712.03	4491.31	0	1839.33	2184	3038.94	11497
		rpoC2 Cr	43902	29132	32144	40145	31562	35377.6	6313.09	29132	31562.9	32144	40145.9	43902
		rpoB1 Cr	148937	70454	300588	265775	147503	186652	94471	70454	147503	148937	265776	300588
		ccsA Cr	61860	66898	48169	59238	44598	56153.1	9418.05	44598	48169.8	59238	61860.1	66898
		psbC Nt	1112437	800683	1004664	761524	547258	845314	220566	547258	761524	800683	1.00466e+06	1112437
		Synthetic	3180391	6922	3777016	3272736	3140364	2.67549e+06	1.51347e+06	6922	3.14036e+06	3180391	3.27274e+06	3777016
		petD Cr	1474577525	346162618	196886050	1228203343	2789189	6.49724e+08	6.57791e+08	2789189	1.96886e+08	346162618	1.2282e+09	1474577525
		rbcL Nt	11353778	11569706	10967437	9661725	9613940	1.06333e+07	934163	9613940	9.66173e+06	10967437	1.13538e+07	11569706
		rpl23 Cr	4561175	3383664	4003996	2874180	5533710	4.07135e+06	1.03551e+06	2874180	3.38366e+06	4003996	4.56118e+06	5533710
		rpl16 Cr	13475603	27346	13114	13408588	11932561	7.77144e+06	7.10268e+06	13114	27346.2	11932561	1.34086e+07	13475603
		psbA Cr	12054357	7567107	5593495	6867064	4632862	7.34298e+06	2.86702e+06	4632862	5.5935e+06	6867064	7.56711e+06	12054357
		psbD Cr	35854	153464	576457091	37014526	13712735	1.25475e+08	2.52558e+08	35854	153465	13712735	3.70145e+07	576457091
		psbF Cr	30196048	19775222	27815314	13553393	18753288	2.20187e+07	6.8525e+06	13553393	1.87533e+07	19775222	2.78153e+07	30196048
		petA Cr	46402424	51111436	27826859	44195499	31298516	4.01669e+07	1.00725e+07	27826859	3.12985e+07	44195499	4.64024e+07	51111436
		gene10 Cr	47183637	97337514	79537869	41172076	122813095	7.76088e+07	3.42407e+07	41172076	4.71836e+07	79537869	9.73375e+07	122813095
		psaC Cr	65811574	66889460	52524856	69527639	59648475	6.28804e+07	6.82885e+06	52524856	5.96485e+07	65811574	6.68895e+07	69527639
		gene10 v2	314635849	226511592	238098628	187039626	202215200	2.337e+08	4.94725e+07	187039626	2.02215e+08	226511592	2.38099e+08	314635849
		clpP Cr	47846105	46659338	48367383	53129314	47868048	4.8774e+07	2.51434e+06	46659338	4.78461e+07	47868048	4.83674e+07	53129314
		tufA Cr	56713629	77514615	70514149	86383375	76941791	7.36135e+07	1.10066e+07	56713629	7.05141e+07	76941791	7.75146e+07	86383375
		petB Cr	124245490	93020504	73515701	100625276	40953976	8.64722e+07	3.12642e+07	40953976	7.35157e+07	93020504	1.00625e+08	124245490
		rpoC1 Cr	76391335	58830591	93762636	80985606	82452798	7.84846e+07	1.27091e+07	58830591	7.63913e+07	80985606	8.24528e+07	93762636
		psbE Cr	553089422	440527802	434269896	364330011	382436315	4.34931e+08	7.37112e+07	364330011	3.82436e+08	434269896	4.40528e+08	553089422
		rbcL Cr	697457506	669838340	737898478	896062754	717631199	7.43778e+08	8.87715e+07	669838340	6.97458e+08	717631199	7.37898e+08	896062754
		psbK Cr	3162789709	206885992	2052030126	2295281461	2001284051	1.94365e+09	1.07719e+09	206885992	2.00128e+09	2052030126	2.29528e+09	3162789709
		atpH Cr	3490481848	2756122031	3976744005	3210832916	3469707130	3.38078e+09	4.45588e+08	2756122031	3.21083e+09	3469707130	3.49048e+09	3976744005
		psbB Cr	746960802	868524932	651065167	734630081	637236129	7.27683e+08	9.26111e+07	637236129	6.51065e+08	734630081	7.46961e+08	868524932
		psaB Cr	616380216	722211923	57591	806241646	22060351	4.3339e+08	3.91437e+08	57591	2.20604e+07	616380216	7.22212e+08	806241646
		psbC Cr	1550145053	1756096837	1768622191	1997490326	2489042001	1.91228e+09	3.59196e+08	1550145053	1.7561e+09	1768622191	1.99749e+09	2489042001
		psaA Cr	3393735632	1526416869	1061683413	961967739	1059866887	1.60073e+09	1.0261e+09	961967739	1.05987e+09	1061683413	1.52642e+09	3393735632
	Dark	Dummy	6571	9843	7110	6423	9766	7943.18	1719.03	6423	6571.95	7110	9766.37	9843
		atpH Nt	6427	8212	5760	8308	6924	7126.52	1114.65	5760	6427.98	6924	8212.15	8308
		psbA Nt	32970	30773	18417	27301	14076	24708	8129.7	14076	18417.9	27301	30773.9	32970
		atpB Cr	0	0	0	3482	0	696.543	1557.52	0	0	0	0	3482
		chlL Cr	5350	0	3423	12292	7682	5749.98	4614.6	0	3423.35	5350	7682.98	12292
		rpoC2 Cr	57626	72045	45926	52184	54032	56363	9738.64	45926	52184.8	54032	57626.3	72045
		rpoB1 Cr	197794	55555	123682	190903	148032	143194	57753.8	55555	123683	148032	190903	197794
		ccsA Cr	102650	153952	143861	130441	134725	133127	19284.2	102650	130442	134725	143862	153952
		psbC Nt	530548	352223	658219	446233	330740	463593	134830	330740	352224	446233	530549	658219
		Synthetic	1638494	1738973	2022177	1884217	1355593	1.72789e+06	253852	1355593	1.63849e+06	1738973	1.88422e+06	2022177
		petD Cr	1302217238	1081893036	470113758	341658077	4304495	6.40037e+08	5.37536e+08	4304495	3.41658e+08	470113758	1.08189e+09	1302217238
		rbcL Nt	5882004	5529523	3920237	7802927	7317247	6.09039e+06	1.54155e+06	3920237	5.52952e+06	5882004	7.31725e+06	7802927
		rpl23 Cr	10155872	8456612	8587042	10600318	10003860	9.56074e+06	974480	8456612	8.58704e+06	10003860	1.01559e+07	10600318
		rpl16 Cr	9485300	20733	20340	11794880	9360929	6.13644e+06	5.66654e+06	20340	20733.5	9360929	9.4853e+06	11794880
		psbA Cr	16392968	13040851	16572087	11979338	10295178	1.36561e+07	2.7604e+06	10295178	1.19793e+07	13040851	1.6393e+07	16572087
		psbD Cr	168490	247465686	12380992	8682305	450257	5.38295e+07	1.08374e+08	168490	450257	8682305	1.2381e+07	247465686
		psbF Cr	28502809	24904524	39568103	25326181	31686957	2.99977e+07	6.00925e+06	24904524	2.53262e+07	28502809	3.1687e+07	39568103
		petA Cr	57216390	54828002	59806866	66936381	48397473	5.7437e+07	6.79012e+06	48397473	5.4828e+07	57216390	5.98069e+07	66936381
		gene10 Cr	160909438	182654295	116645575	125331512	163436684	1.49796e+08	2.77791e+07	116645575	1.25332e+08	160909438	1.63437e+08	182654295
		psaC Cr	112912187	124025719	134026804	115658426	127055014	1.22736e+08	8.57903e+06	112912187	1.15658e+08	124025719	1.27055e+08	134026804
		gene10 v2	169196590	48689520	62629179	57654679	202525394	1.08139e+08	7.20952e+07	48689520	5.76547e+07	62629179	1.69197e+08	202525394
		clpP Cr	89899272	87837230	92698958	88414168	114111394	9.45922e+07	1.10725e+07	87837230	8.84142e+07	89899272	9.2699e+07	114111394
		tufA Cr	170528139	127122613	102395935	153139279	150006156	1.40638e+08	2.63751e+07	102395935	1.27123e+08	150006156	1.53139e+08	170528139
		petB Cr	151929665	141232958	128295926	70454386	156048133	1.29592e+08	3.47611e+07	70454386	1.28296e+08	141232958	1.5193e+08	156048133
		rpoC1 Cr	192354073	158913937	131339541	148906147	137826598	1.53868e+08	2.39589e+07	131339541	1.37827e+08	148906147	1.58914e+08	192354073
		psbE Cr	587166914	725091926	682144578	797380608	726348838	7.03627e+08	7.7122e+07	587166914	6.82145e+08	725091926	7.26349e+08	797380608
		rbcL Cr	871830177	1216159897	1123241713	1119801439	1067322871	1.07967e+09	1.27953e+08	871830177	1.06732e+09	1119801439	1.12324e+09	1216159897
		psbK Cr	2819151150	272522046	2405361767	2606127153	2334752730	2.08758e+09	1.03206e+09	272522046	2.33475e+09	2405361767	2.60613e+09	2819151150
		atpH Cr	1859962310	2563369841	2724309101	2350544917	2801213974	2.45988e+09	3.7716e+08	1859962310	2.35054e+09	2563369841	2.72431e+09	2801213974
		psbB Cr	2029827187	873346108	1549235539	1319996537	1574826556	1.46945e+09	4.21061e+08	873346108	1.32e+09	1549235539	1.57483e+09	2029827187
		psaB Cr	1041574285	817694924	921490407	1060217441	806051542	9.29406e+08	1.19845e+08	806051542	8.17695e+08	921490407	1.04157e+09	1060217441
		psbC Cr	2784220937	2952794055	2951052520	2321584108	2731340709	2.7482e+09	2.58162e+08	2321584108	2.73134e+09	2784220937	2.95105e+09	2952794055
		psaA Cr	6314010455	2486153001	2212319737	2107341814	3052389713	3.23444e+09	1.76011e+09	2107341814	2.21232e+09	2486153001	3.05239e+09	6314010455

## Sheet: C) 3'UTR
Figure 3C: Characterization 3’UTR
Part	Luminescence [a.u.] / OD750					mean	std	min	q1	median	q3	max
	Replicate 1	Replicate 2	Replicate 3	Replicate 4	Replicate 5
Wt	17583	14744	16406	12874	11192	14559.8	2586.8	11192	12874	14744	16406	17583
Dummy	14703	11545	22698	17532	13524	16000.4	4326.37	11545	13524	14703	17532	22698
rpoC2_Cr	67905	42893	43900	31524	29695	43183.4	15244.9	29695	31524	42893	43900	67905
TYMV	33696	31567	35339	66132	53593	44065.4	15145.9	31567	33696	35339	53593	66132
psaB_Cr	93760	78665	89578	81495	95091	87717.8	7331.59	78665	81495	89578	93760	95091
rps4_Cr	136598	118082	103775	79095	103475	108205	21172.5	79095	103475	103775	118082	136598
ycf1_Cr	127749	110679	147358	140400	129607	131159	13975.6	110679	127749	129607	140400	147358
psbA_Nt	111875	154674	148770	173658	134255	144646	23136.4	111875	134255	148770	154674	173658
rbcl_Nt	101268	188000	171040	112220	159535	146413	37800.1	101268	112220	159535	171040	188000
clpP_Cr	268042	102591	195833	118863	205452	178156	67754.6	102591	118863	195833	205452	268042
rrnB_Ec	201737	201425	273594	207620	293315	235538	44362.3	201425	201737	207620	273594	293315
rpl36_Cr	419272	563936	745458	795742	702704	645422	153026	419272	563936	702704	745458	795742
chlB_Cr	4076614	3310124	3364144	3274971	2809491	3.36707e+06	454445	2809491	3274971	3310124	3364144	4076614
rps11_Cr	16785612	21461374	20703144	18698229	19994461	19528564	1.84022e+06	16785612	18698229	19994461	20703144	21461374
rps8_Cr	15552730	14622323	21326560	22629994	25301255	1.98866e+07	4.62096e+06	14622323	15552730	21326560	22629994	25301255
BMV	28521219	26899557	25831240	25923995	25982713	2.66317e+07	1.1407e+06	25831240	25923995	25982713	26899557	28521219
rps2_Cr	25406270	24481266	34841327	28306575	26281974	2.78635e+07	4.14925e+06	24481266	25406270	26281974	28306575	34841327
rpoB2_Cr	23870564	33453242	33612461	22257017	28500653	2.83388e+07	5.2666e+06	22257017	23870564	28500653	33453242	33612461
rbcl_Cr_short	32336450	37955445	25936582	21487320	26532366	2.88496e+07	6.38618e+06	21487320	25936582	26532366	32336450	37955445
psbC_Cr	29883540	29883540	28940562	39878203	36617373	3.30406e+07	4.90639e+06	28940562	29883540	29883540	36617373	39878203
psaC_Nt	21704750	40296710	45166166	39332493	21973000	3.36946e+07	1.10468e+07	21704750	21973000	39332493	40296710	45166166
rpoA_Nt	24098341	31345465	45251083	39629227	33056813	3.46762e+07	8.09271e+06	24098341	31345465	33056813	39629227	45251083
psaC_Cr	41601862	33588887	33430243	33043799	35157104	35364379	3.57867e+06	33043799	33430243	33588887	35157104	41601862
TMV	34397741	40745486	35803952	45356229	42043253	3.96693e+07	4.52397e+06	34397741	35803952	40745486	42043253	45356229
rps19_Cr	38894005	35830198	48629097	37952885	48057808	4.18728e+07	6.01361e+06	35830198	37952885	38894005	48057808	48629097
petD_Nt	34101093	44218889	46171238	52530188	37311177	42866517	7.31148e+06	34101093	37311177	44218889	46171238	52530188
petA_Cr	98446358	125988233	126997590	102782877	122431433	1.15329e+08	1.36258e+07	98446358	102782877	122431433	125988233	126997590
psbA_Cr_short	145370817	144307474	146773626	177273341	166817326	1.56109e+08	1.50361e+07	144307474	145370817	146773626	166817326	177273341
petD_Cr	176750459	132382046	186484878	136345269	152310305	1.56855e+08	2.4052e+07	132382046	136345269	152310305	176750459	186484878
ftsH_Cr	145686968	188226423	168780289	186077990	142567502	1.66268e+08	2.15998e+07	142567502	145686968	168780289	186077990	188226423
ycf12_Cr	159836855	183857689	181575028	165499923	142407925	166635484	1.69873e+07	142407925	159836855	165499923	181575028	183857689
rbcl_Cr_long	207092100	155350110	158098997	233088518	139197138	1.78565e+08	3.96681e+07	139197138	155350110	158098997	207092100	233088518
tufA_Cr	185360069	231571400	188107220	204161290	225231594	2.06886e+08	2.10319e+07	185360069	188107220	204161290	225231594	231571400
psbA_Cr_long	220616834	169914647	223369214	272818148	176814164	2.12707e+08	4.15604e+07	169914647	176814164	220616834	223369214	272818148
atpA_Cr	300890067	260507504	211771216	251506756	183920969	2.41719e+08	4.52424e+07	183920969	211771216	251506756	260507504	300890067
atpB_Cr	305431944	348435922	373537535	208927127	335357655	3.14338e+08	6.38354e+07	208927127	305431944	335357655	348435922	373537535
petL_Cr	303290205	304961950	325569085	461727404	313673501	341844429	6.75965e+07	303290205	304961950	313673501	325569085	461727404

## Sheet: E) IEE
Figure 3E: Characterization of intercistronic expression elements (IEE)
Part	Nluc luminescence [a.u.] / OD750					Firefly luminescence [a.u.] / OD750					Nluc statistics							Fluc statistics
	Replicate 1	Replicate 2	Replicate 3	Replicate 4	Replicate 5	Replicate 1	Replicate 2	Replicate 3	Replicate 4	Replicate 5	mean	std	min	q1	median	q3	max	mean	std	min	q1	median	q3	max
RBS dummy	116388	149936	164024	151717		6401338	5345353	7502642	6384892		145516	20404	116388	141549	150826	154794	164024	6.40856e+06	880916	5345353	6.12501e+06	6393115	6676664	7502642
trnF-psaC	36926	28165	40811			413086	310737	387424			35300.7	6477.78	28165	32545.5	36926	38868.5	40811	370416	53252.2	310737	349080	387424	400255	413086
rps18-rps2	53319	18878	37103	19646	85883	205828	198216	165996	210368	262366	42965.8	27872.4	18878	19646	37103	53319	85883	208555	34729.3	165996	198216	205828	210368	262366
psbF-psbL	37951	97646	107782	685627	41907	6342585	5796435	7165834	4172499	2546031	194183	276540	37951	41907	97646	107782	685627	5.20468e+06	1.8456e+06	2546031	4172499	5796435	6342585	7165834
psbJ-atpI	58295127	44270164	74199068			693749	409903	906356			58921453	1.49743e+07	44270164	5.12826e+07	58295127	6.62471e+07	74199068	670003	249077	409903	551826	693749	800052	906356
psbB-psbT	82033383	99288672	87509069			4729231	6280580	4978844			8.96104e+07	8.81747e+06	82033383	84771226	87509069	9.33989e+07	99288672	5.32955e+06	833017	4729231	4.85404e+06	4978844	5629712	6280580
IEE5	102150673	94607575	94374668	88887079	144523873	862345	853884	724768	705427	1022369	1.04909e+08	2.26425e+07	88887079	94374668	94607575	102150673	144523873	833759	127617	705427	724768	853884	862345	1022369
chlL-rpl36	323298799	281913168	88604587	3031018		2683861	2248748	6134208	4868409		174211893	1.53251e+08	3031018	6.72112e+07	1.85259e+08	2.9226e+08	323298799	3.98381e+06	1.83549e+06	2248748	2.57508e+06	3776135	5.18486e+06	6134208
ycf3-rps18	209529960	184677166	205511313	228353752		1506254	1338686	1669239	1461279		2.07018e+08	1.79156e+07	184677166	2.00303e+08	2.07521e+08	214235908	228353752	1.49386e+06	136689	1338686	1.43063e+06	1.48377e+06	1.547e+06	1669239
psbE-rps9	350923422	29571622	223742091	265222701	309612541	2172466	380727	1265743	1925068	1971079	2.35814e+08	1.24743e+08	29571622	223742091	265222701	309612541	350923422	1.54302e+06	733690	380727	1265743	1925068	1971079	2172466
ycf4-ycf3	465967293	509811265	432381636	403281566	452340457	1152290	660144	568269	614041	1727980	4.52756e+08	3.96637e+07	403281566	432381636	452340457	465967293	509811265	944545	497149	568269	614041	660144	1152290	1727980
atpE-ycf12	468690149	411058782	452529218	444527785	546351788	2573218	2958917	2756169	2832921	4341019	4.64632e+08	5.02875e+07	411058782	444527785	452529218	468690149	546351788	3.09245e+06	711828	2573218	2756169	2832921	2958917	4341019
rps14-rps7	488870999	486885035	400151290	591471299	572111318	1567487	3622802	716250	2839910	6034980	5.07898e+08	7.66824e+07	400151290	486885035	488870999	572111318	591471299	2.95629e+06	2.05443e+06	716250	1567487	2839910	3622802	6034980
petG-rps3	203320827	1107327360	971516280	1102371861	951030552	1286441	6693896	5203688	5732955	5571284	867113376	3.78025e+08	203320827	951030552	971516280	1102371861	1107327360	4.89765e+06	2.0924e+06	1286441	5203688	5571284	5732955	6693896
rpl23-rpl2	1621156404	1277541063	1523625789	1412830525	83111589	9461068	6320060	7509707	6282567	476345	1183653074	6.28395e+08	83111589	1277541063	1412830525	1523625789	1621156404	6.00995e+06	3.35227e+06	476345	6282567	6320060	7509707	9461068
rpl2-rps19	1944848731	2371634428	2020413085			4515894	6982945	6725596			2112298748	2.27747e+08	1944848731	1982630908	2020413085	2.19602e+09	2371634428	6.07481e+06	1.35618e+06	4515894	5620745	6725596	6.85427e+06	6982945
