# Supplementary material for: A modular high-throughput approach for advancing synthetic biology in the chloroplast of Chlamydomonas
Source: Nat Plants. 2025 Nov 3;11(11):2332–49. doi: 10.1038/s41477-025-02126-2 (PMC12626891; doi:10.1038/s41477-025-02126-2)
Supplement: Supplementary file 3 — Unprocessed images of DNA and protein gels for Fig. 2 and Extended Data Fig. 2, and statistical source data for Figs. 2–6 and Extended Data Figs. 2–5. [file 41477_2025_2126_MOESM3_ESM.zip › Inckemann_Source_data/Inckemann_Source_Data_Fig.4.xlsx]

## Sheet: 4A) Syn. promoter
Figure 4A: Synthetic promoter characterization
Part	Luminescence [a.u.] / OD750					mean	std	min	q1	median	q3	max
	Replicate 1	Replicate 2	Replicate 3	Replicate 4	Replicate 5
Psyn21	295843	566582	474512	605547	519060	492309	120385	295843	474512	519060	566582	605547
Psyn10	1235947	1496711	1273387	1029970	1294602	1.26612e+06	166368	1029970	1235947	1273387	1294602	1496711
Psyn18	1615810	1566024	1331075	1337654	1125905	1.39529e+06	198616	1125905	1331075	1337654	1566024	1615810
Pdummy	523181	1953092	589093	464151	8002205	2.30634e+06	3.24384e+06	464151	523181	589093	1953092	8002205
Psyn03	7502213	6375095	5894087	4936600	6094849	6.16057e+06	924589	4936600	5894087	6094849	6375095	7502213
Psyn11	14936406	7561894	5941870	7807364	8225228	8.89455e+06	3.4867e+06	5941870	7561894	7807364	8225228	14936406
Psyn13	9391460	11564262	13052602	11950164	14255978	1.20429e+07	1.81556e+06	9391460	11564262	11950164	13052602	14255978
Psyn07	16875841	14082719	14375972	16929345	14594179	1.53716e+07	1.40945e+06	14082719	14375972	14594179	16875841	16929345
Psyn01	21957330	17858897	20001844	20603693	16987012	1.94818e+07	2.03194e+06	16987012	17858897	20001844	20603693	21957330
Psyn04	18759542	34381705	29216090	20075274	25069507	2.55004e+07	6.47574e+06	18759542	20075274	25069507	29216090	34381705
Psyn05	31984223	28884000	23707547	22673305	22783812	2.60066e+07	4.20697e+06	22673305	22783812	23707547	28884000	31984223
Psyn08	17246275	26597605	31322942	21668470	34010738	26169206	6.85765e+06	17246275	21668470	26597605	31322942	34010738
Psyn16	26572553	40580510	33596498	41642797	5574307	29593333	1.47307e+07	5574307	26572553	33596498	40580510	41642797
Psyn06	34744499	43328129	37959860	35219685	53669983	4.09844e+07	7.86977e+06	34744499	35219685	37959860	43328129	53669983
Psyn09	158474795	101694931	106330419	91353884	141918997	1.19955e+08	2.87371e+07	91353884	101694931	106330419	141918997	158474795
Psyn12	156719210	221403566	345228353	279321675	281481576	256830876	7.10722e+07	156719210	221403566	279321675	281481576	345228353
Psyn15	483110199	388650729	755561266	537629342	529397653	5.3887e+08	1.34834e+08	388650729	483110199	529397653	537629342	755561266
Psyn19	455869244	741521246	533227045	725848515	615210102	6.14335e+08	1.22783e+08	455869244	533227045	615210102	725848515	741521246
Psyn02	532378065	653193468	626393742	699898361	684683028	6.39309e+08	6.61885e+07	532378065	626393742	653193468	684683028	699898361
Psyn17	586705080	37000783	866342376	807903181	923280830	644246450	3.62639e+08	37000783	586705080	807903181	866342376	923280830
Psyn22	1101200605	999068370	747060928	1034615660	840878329	9.44565e+08	1.46093e+08	747060928	840878329	999068370	1034615660	1101200605
Psyn20	1002744294	1704007254	1829690147	1803970825	1808302660	1629743036	3.53857e+08	1002744294	1704007254	1803970825	1808302660	1829690147
PrbcL	126354248	77619104	320685127	203161707	158522474	177268532	9.23478e+07	77619104	126354248	158522474	203161707	320685127
PtrnE	988755413	932623203	338622053	1108736936	305649728	7.34877e+08	3.8229e+08	305649728	338622053	932623203	988755413	1108736936
PwendyII	1699938201	2235438839	1948504541	1371797110	1296589391	1.71045e+09	3.93179e+08	1296589391	1371797110	1699938201	1948504541	2235438839
Prrn16	2655328519	2123326098	2190535693	2788658232	2679422822	2.48745e+09	3.06801e+08	2123326098	2190535693	2655328519	2679422822	2788658232

## Sheet: 4C) Promoter library
Figure 4C: Promoter Library
Index	Plate	Well	Fluorescence [a.u.]	Is_sequenced	Sequence
768	6	C4	44141.9	FALSE
767	1	F10	40128.7	FALSE
766	6	B9	38171.4	FALSE
765	7	E12	38084.9	FALSE
764	4	C3	36602.5	FALSE
763	4	H7	36059.7	FALSE
762	7	E5	35883.2	FALSE
761	2	C8	35522.8	FALSE
760	3	E6	34827.2	FALSE
759	3	G11	34593.7	FALSE
758	4	D9	32412.5	FALSE
757	4	C2	32267.1	FALSE
756	2	D5	32095.3	FALSE
755	6	D10	31522.1	FALSE
754	7	A2	31424.2	FALSE
753	4	B6	29921.4	FALSE
752	8	C5	29191.2	FALSE
751	2	E6	28795.5	FALSE
750	3	A1	28788.3	FALSE
749	1	C9	28513.3	FALSE
748	4	D12	28386.4	FALSE
747	8	C8	28142.6	FALSE
746	1	A1	27860.5	FALSE
745	5	C5	27068	FALSE
744	1	B9	25180.5	FALSE
743	3	C5	24462.7	FALSE
742	5	A12	23344.5	FALSE
741	4	G12	21789.1	FALSE
740	1	C12	21515.2	FALSE
739	4	B9	21511	FALSE
738	1	F4	19709.4	FALSE
737	1	C8	17648	FALSE
736	3	D9	17617.4	FALSE
735	2	G4	16786	FALSE
734	8	C10	15877.3	FALSE
733	5	F8	15413.9	FALSE
732	8	D5	13564.4	FALSE
731	6	D12	12786.9	FALSE
730	7	F10	10208.5	TRUE	AAAATTTGACAAAAAACAGTAAGATAGTTAAATTAAGAAC
729	7	E7	9638.4	FALSE
728	2	E10	9217.92	FALSE
727	6	A10	9189.29	FALSE
726	8	D7	7967.01	FALSE
725	3	E11	6237.42	TRUE	AAAATTTGACAATACACACTTACATAGTTAAATTAAAAAC
724	3	H1	5653.62	FALSE
723	1	C10	5642	TRUE	AAGATTTGACAAAATACAATAAAAAAGTTAAATTAATAAC
722	7	G5	5520.29	FALSE
721	3	H10	5490.26	TRUE	AATATTTGACAATATAGAATGATATAGTTAAATTAACAAC
720	3	A10	5048.01	TRUE	AATATTTGACAAGACACAGTTAAAGAGTTAAATTAACAAC
719	1	F12	4775.34	FALSE
718	5	B9	4329.63	TRUE	AAAATTTGACAATATAGAATAATAAAGTTAAATTAATAAC
717	2	D7	4324.3	FALSE
716	4	A6	4257.98	FALSE
715	5	C3	3527.08	TRUE	AAGATTTGACAATAAATAATTAAATAGTTAAATTAATAAC
714	6	D11	3201.46	TRUE	AAAATTTGACAATATATAATAACAAAGTTAAATTAAGAAC
713	4	H5	2996.96	TRUE	AATATTTGACAAAATACAATAATAAAGTTAAATTAAGAAC
712	7	B9	2911.57	TRUE	AATATTTGACAATATAAATTAATAAAGTTAAATTAATAAC
711	6	D6	2832.55	FALSE
710	5	H7	2599.38	TRUE	AAAATTTGACAAAATATACTTAAAAAGTTAAATTAAAAAC
709	4	G5	2513.19	FALSE
708	5	A5	2501.41	TRUE	AATATTTGACAAAAGATACTAAAAGAGTTAAATTAATAAC
707	6	F3	2491.54	TRUE	AACATTTGACAATAAAGAGTGAGACAGTTAAATTAATAAC
706	8	H6	2343.23	TRUE	AATATTTGACAAAAGATACTAAAAGAGTTAAATTAATAAC
705	6	F8	2338.78	TRUE	AAAATTTGACAATATATACTAAAAAAGTTAAATTAATAAC
704	5	A10	2219.51	TRUE	AAAATTTGACAATATAAATTAAAAAAGTTAAATTAAAAAC
703	7	E3	2168.47	TRUE	AATATTTGACAATATAAAATTATAAAGTTAAATTAATAAC
702	8	B11	2142.99	FALSE
701	6	F4	2136.75	TRUE	AATATTTGACAAGATAGAATAAAACAGTTAAATTAATAAC
700	6	B1	2098.15	FALSE
699	5	H8	2077.42	FALSE
698	8	G1	2052.51	FALSE
697	8	D2	2051.92	FALSE
696	7	F11	2021.9	TRUE	AACATTTGACAATACACATTAAAAGAGTTAAATTAATAAC
695	4	A8	2012.8	TRUE	AATATTTGACAAGATAAATTGAGATAGTTAAATTAAGAAC
694	2	B12	1951.49	FALSE
693	2	H10	1888.53	FALSE
692	4	B11	1881.06	TRUE	AAGATTTGACAACAGAAAATGATAAAGTTAAATTAATAAC
691	7	D11	1836.65	TRUE	AATATTTGACAAGAGAGACTTAAAAAGTTAAATTAATAAC
690	5	G11	1828.66	FALSE
689	4	C8	1803.65	TRUE	AAAATTTGACAATATACAGTCAGATAGTTAAATTAACAAC
688	8	B8	1753.06	TRUE	AATATTTGACAAAAAAGAATCAAAAAGTTAAATTAATAAC
687	5	A8	1744.65	TRUE	AACATTTGACAATATACAATAATAAAGTTAAATTAAGAAC
686	6	F6	1736.67	FALSE
685	8	H12	1665.61	FALSE
684	1	B3	1664.65	FALSE
683	7	D10	1623.83	TRUE	AACATTTGACAATACACATTAAAAGAGTTAAATTAATAAC
682	2	B9	1613.68	FALSE
681	4	E6	1607.06	TRUE	AAAATTTGACAAAACATAATAACAGAGTTAAATTAATAAC
680	2	F6	1595.3	TRUE	AAGATTTGACAAAAAAAATTGATAAAGTTAAATTAATAAC
679	5	G7	1587.88	TRUE	AATATTTGACAATAAATAATAATAAAGTTAAATTAAGAAC
678	4	C5	1558.93	TRUE	AATATTTGACAAAAGAAAGTGAAATAGTTAAATTAATAAC
677	1	A4	1546.38	TRUE	AACATTTGACAATATAAAATTATAGAGTTAAATTAATAAC
676	6	B5	1535.4	TRUE	AACATTTGACAAAATAGAATAAGAGAGTTAAATTAAAAAC
675	2	D12	1532.26	FALSE
674	7	E2	1528.54	FALSE
673	5	G4	1514.76	TRUE	AACATTTGACAAAAAATAGTGAAAAAGTTAAATTAAAAAC
672	4	C4	1494.42	FALSE
671	2	A1	1485.71	FALSE
670	1	D11	1420.98	TRUE	AAAATTTGACAATAGATATTAAAAGAGTTAAATTAATAAC
669	5	G1	1408.09	TRUE	AATATTTGACAAAAAACATTAAAACAGTTAAATTAACAAC
668	6	C5	1404.39	FALSE
667	6	D7	1361.39	FALSE
666	5	E11	1346.22	FALSE
665	7	D8	1322.22	FALSE
664	3	F2	1297.38	FALSE
663	7	A9	1295.28	FALSE
662	3	D12	1293.01	FALSE
661	7	G11	1292.83	FALSE
660	8	G12	1263.17	FALSE
659	8	C7	1251.71	FALSE
658	2	F11	1240.17	FALSE
657	3	E10	1239.43	FALSE
656	8	F2	1238.45	FALSE
655	3	C3	1235.78	FALSE
654	1	E2	1225.76	FALSE
653	8	D3	1223.41	FALSE
652	6	F1	1222.78	FALSE
651	5	E9	1221.19	FALSE
650	7	E11	1216.34	FALSE
649	3	H11	1208.7	FALSE
648	6	D9	1203.29	FALSE
647	7	E9	1197.88	FALSE
646	6	C3	1167.34	FALSE
645	1	A7	1134.73	FALSE
644	2	E3	1126.6	FALSE
643	3	C4	1121.12	FALSE
642	5	G10	1110.08	FALSE
641	4	F2	1101.2	FALSE
640	3	G3	1085.25	FALSE
639	8	C9	1083.8	FALSE
638	4	D4	1072.23	FALSE
637	6	G2	1044.92	FALSE
636	7	C9	1040.87	FALSE
635	1	D5	1017.2	FALSE
634	3	H9	1014.51	FALSE
633	5	G6	1012.42	FALSE
632	3	B2	1005.12	FALSE
631	8	C3	997.884	FALSE
630	3	G9	997.727	FALSE
629	3	F9	992.054	FALSE
628	2	H7	979.965	FALSE
627	5	F5	978.368	FALSE
626	2	B8	974.966	FALSE
625	3	D11	970.328	FALSE
624	4	C10	964.404	FALSE
623	6	H1	962.921	FALSE
622	7	H9	961.504	FALSE
621	4	E9	956.758	FALSE
620	3	C9	955.961	FALSE
619	7	H6	952.266	FALSE
618	3	H5	947.463	FALSE
617	4	B12	945.651	FALSE
616	5	H11	938.628	FALSE
615	4	F5	915.734	FALSE
614	8	B3	902.189	FALSE
613	1	F2	900.201	FALSE
612	2	G6	885.126	FALSE
611	2	H12	882.471	FALSE
610	4	A5	881.43	FALSE
609	3	A3	870.447	FALSE
608	3	B1	865.858	FALSE
607	6	C12	863.486	FALSE
606	5	B12	861.647	FALSE
605	8	A1	859.898	FALSE
604	2	B4	856.871	FALSE
603	5	B6	849.485	FALSE
602	8	H5	848.557	FALSE
601	5	C8	846.967	FALSE
600	7	G10	841.004	FALSE
599	8	D8	840.862	FALSE
598	6	H6	839.937	FALSE
597	3	H12	837.16	FALSE
596	7	B5	829.616	FALSE
595	1	G6	828.095	FALSE
594	6	H8	824.259	FALSE
593	5	A3	823.653	FALSE
592	1	F5	816.488	FALSE
591	5	G3	812.929	FALSE
590	2	D9	802.478	FALSE
589	6	G1	794.802	FALSE
588	2	C3	790.283	FALSE
587	7	H7	785.405	FALSE
586	7	G2	784.188	FALSE
585	2	A11	774.434	FALSE
584	1	C7	769.08	FALSE
583	5	D12	765.869	FALSE
582	7	H1	761.475	FALSE
581	5	E7	753.432	FALSE
580	7	F12	751.174	FALSE
579	7	B7	746.569	FALSE
578	4	G7	745.074	FALSE
577	4	A3	745.02	FALSE
576	3	D6	743.845	FALSE
575	2	F7	742.39	FALSE
574	2	A5	741.581	FALSE
573	6	A1	739.841	FALSE
572	1	G5	736.184	FALSE
571	6	F10	724.741	FALSE
570	8	B10	724.106	FALSE
569	1	E7	718.324	FALSE
568	5	H3	703.285	FALSE
567	5	B2	700.921	FALSE
566	4	E7	694.256	FALSE
565	2	B1	687.467	FALSE
564	6	A9	674.54	FALSE
563	5	C9	673.859	FALSE
562	8	F9	673.53	FALSE
561	1	H8	669.607	FALSE
560	6	B3	668.439	FALSE
559	4	F11	666.521	FALSE
558	5	F3	654.478	FALSE
557	7	C3	648.91	FALSE
556	4	D1	646.708	FALSE
555	2	A8	641.441	FALSE
554	8	G9	638.978	FALSE
553	7	G7	636.364	FALSE
552	8	F12	635.126	FALSE
551	6	E12	633.892	FALSE
550	8	A10	628.765	FALSE
549	6	A11	628.378	FALSE
548	6	D1	626.107	FALSE
547	5	F6	623.388	FALSE
546	4	A12	622.849	FALSE
545	3	G10	618.48	FALSE
544	5	E5	617.988	FALSE
543	2	G2	612.345	FALSE
542	1	H9	611.021	FALSE
541	6	B8	603.758	FALSE
540	6	H11	600.606	FALSE
539	7	B8	599.751	FALSE
538	1	C1	597.691	FALSE
537	2	B7	594.883	FALSE
536	4	G9	592.058	FALSE
535	2	A6	591.426	FALSE
534	5	D4	590.365	FALSE
533	4	G6	586.767	FALSE
532	7	C5	582.811	FALSE
531	3	G1	580.997	FALSE
530	3	A12	577.756	FALSE
529	3	F6	577.666	FALSE
528	5	H12	576.982	FALSE
527	2	C10	575.306	FALSE
526	6	A2	569.231	FALSE
525	6	B2	568.314	FALSE
524	5	D5	568.146	FALSE
523	4	F6	565.952	FALSE
522	7	E4	565.408	FALSE
521	7	A5	564.169	FALSE
520	6	A8	561.995	FALSE
519	2	H5	560.822	FALSE
518	4	C1	556.026	FALSE
517	6	D2	553.257	FALSE
516	3	C10	552.174	FALSE
515	3	E3	549.57	FALSE
514	3	G8	544.065	FALSE
513	2	H11	540.903	FALSE
512	1	A9	540.337	FALSE
511	6	E3	539.842	FALSE
510	3	F5	536.7	FALSE
509	6	F5	533.274	FALSE
508	4	C11	531.093	FALSE
507	4	D7	529.907	FALSE
506	1	B11	529.767	FALSE
505	5	F10	529.027	FALSE
504	2	B2	522.544	FALSE
503	8	D9	520.335	FALSE
502	7	C2	518.678	FALSE
501	7	B3	517.832	FALSE
500	5	E4	517.818	FALSE
499	1	B4	513.892	FALSE
498	3	B12	511.243	FALSE
497	2	E7	508.095	FALSE
496	6	D5	506.742	FALSE
495	7	C8	506.375	FALSE
494	2	H1	504.549	FALSE
493	6	E6	503.061	FALSE
492	5	D10	502.709	FALSE
491	8	A6	500.73	FALSE
490	1	G2	500.492	FALSE
489	1	G4	497.795	FALSE
488	8	A3	497.703	FALSE
487	4	B3	497.667	FALSE
486	6	A6	494.863	FALSE
485	6	G4	493.427	FALSE
484	7	G4	490.729	FALSE
483	4	C9	488.348	FALSE
482	2	H6	487.246	FALSE
481	8	E5	486.559	FALSE
480	4	B7	485.901	FALSE
479	7	A3	485.299	FALSE
478	8	E12	484.454	FALSE
477	8	A12	484.13	FALSE
476	5	G5	481.207	FALSE
475	6	C11	478.326	FALSE
474	3	E4	477.144	FALSE
473	5	E6	476.987	FALSE
472	1	G11	476.24	FALSE
471	2	F4	474.354	FALSE
470	8	B12	474.138	FALSE
469	1	D6	472.62	FALSE
468	8	H10	471.324	FALSE
467	8	G5	471.309	FALSE
466	1	H6	467.077	FALSE
465	7	H2	457.477	FALSE
464	8	A11	457.395	FALSE
463	7	A1	455.304	FALSE
462	6	G7	455.207	FALSE
461	2	A7	454.398	FALSE
460	5	H4	452.529	FALSE
459	7	A4	450.9	FALSE
458	2	B11	450.296	FALSE
457	1	E11	449.967	FALSE
456	7	A8	448.414	FALSE
455	6	B4	448.405	FALSE
454	1	E8	446.23	FALSE
453	6	E8	445.03	FALSE
452	6	C7	444.406	FALSE
451	7	F1	439.543	FALSE
450	3	F7	438.648	FALSE
449	3	E5	437.783	FALSE
448	7	G9	436.985	FALSE
447	6	F2	436.498	FALSE
446	5	E12	435.214	FALSE
445	3	D5	433.97	FALSE
444	3	A7	433.887	FALSE
443	1	H5	433.827	FALSE
442	5	B4	433.783	FALSE
441	3	F11	433.062	FALSE
440	1	C5	432.339	FALSE
439	8	F3	426.682	FALSE
438	5	H1	425.645	FALSE
437	3	D10	425.5	FALSE
436	7	C11	425.124	FALSE
435	5	G9	424.514	FALSE
434	3	C11	423.813	FALSE
433	5	E2	422.971	FALSE
432	2	E9	421.51	FALSE
431	3	B3	417.205	FALSE
430	3	H6	415.166	FALSE
429	8	E1	415.101	FALSE
428	4	E5	412.675	FALSE
427	5	D8	410.385	FALSE
426	6	B7	406.977	FALSE
425	2	C1	405.64	FALSE
424	3	H2	405.26	FALSE
423	7	H5	404.548	FALSE
422	5	B5	403.019	FALSE
421	4	F10	400.163	FALSE
420	3	F4	399.527	FALSE
419	4	H3	398.8	FALSE
418	5	E10	398.755	FALSE
417	4	H11	397.975	FALSE
416	1	B1	397.936	FALSE
415	2	G11	397.562	FALSE
414	4	E2	397.399	FALSE
413	7	H4	396.424	FALSE
412	8	A7	395.872	FALSE
411	4	A2	395.147	FALSE
410	8	C12	394.223	FALSE
409	2	A2	393.013	FALSE
408	5	E8	392.411	FALSE
407	3	A5	392.079	FALSE
406	5	C2	392.054	FALSE
405	7	H10	388.193	FALSE
404	1	B5	387.895	FALSE
403	6	B11	387.063	FALSE
402	2	H3	386.696	FALSE
401	3	D2	386.364	FALSE
400	4	H10	385.988	FALSE
399	6	H4	385.707	FALSE
398	8	D10	383.744	FALSE
397	3	F3	383.551	FALSE
396	6	C2	382.964	FALSE
395	4	H12	381.081	FALSE
394	4	D2	380.902	FALSE
393	6	E7	380.435	FALSE
392	5	H2	379.613	FALSE
391	1	D12	378.949	FALSE
390	3	B9	378.628	FALSE
389	4	C6	378.556	FALSE
388	1	F9	377.868	FALSE
387	3	A11	377.866	FALSE
386	7	D12	377.236	FALSE
385	2	F12	376.591	FALSE
384	1	A3	373.913	FALSE
383	3	F1	373.491	FALSE
382	6	G8	372.995	FALSE
381	2	D10	372.144	FALSE
380	4	E3	372.043	FALSE
379	3	B10	371.997	FALSE
378	5	F2	369.994	FALSE
377	1	E6	369.876	FALSE
376	6	H10	368.681	FALSE
375	8	B7	368.642	FALSE
374	4	A9	368.158	FALSE
373	7	D5	365.915	FALSE
372	8	F4	364.77	FALSE
371	6	F7	364.747	FALSE
370	6	H12	363.654	FALSE
369	8	B2	362.732	FALSE
368	5	D6	362.458	FALSE
367	6	F12	362.43	FALSE
366	8	E4	362.335	FALSE
365	1	E10	361.572	FALSE
364	7	A10	361.326	FALSE
363	5	H10	359.145	FALSE
362	8	D1	359.021	FALSE
361	8	F7	358.578	FALSE
360	6	H3	358.045	FALSE
359	7	D9	357.563	FALSE
358	2	B6	355.932	FALSE
357	5	F4	355.188	FALSE
356	6	G6	354.494	FALSE
355	1	D3	354.276	FALSE
354	4	D3	353.892	FALSE
353	3	A2	353.483	FALSE
352	3	G4	353.233	FALSE
351	8	G4	350.506	FALSE
350	8	E10	349.405	FALSE
349	4	A7	349.152	FALSE
348	6	F11	344.944	FALSE
347	5	C12	344.221	FALSE
346	7	B2	343.607	FALSE
345	5	B10	340.935	FALSE
344	5	H9	340.684	FALSE
343	6	E5	340.396	FALSE
342	8	D6	339.522	FALSE
341	7	C6	339.198	FALSE
340	6	G9	338.495	FALSE
339	5	A6	337.849	FALSE
338	1	A12	336.983	FALSE
337	3	F8	335.204	FALSE
336	2	G5	334.357	FALSE
335	6	G11	333.612	FALSE
334	8	E7	333.531	FALSE
333	8	H1	333.476	FALSE
332	7	F8	331.971	FALSE
331	7	F5	331.47	FALSE
330	5	C4	331.315	FALSE
329	7	G1	327.996	FALSE
328	8	E6	327.969	FALSE
327	7	G6	327.561	FALSE
326	5	G2	326.856	FALSE
325	6	G5	326.46	FALSE
324	2	F5	322.795	FALSE
323	5	B11	322.544	FALSE
322	3	E1	321.948	FALSE
321	8	H11	320.047	FALSE
320	1	F3	320.014	FALSE
319	6	E10	319.677	FALSE
318	6	A4	319.27	FALSE
317	2	F3	318.456	FALSE
316	3	E2	317.915	FALSE
315	7	F4	316.715	FALSE
314	4	G2	315.051	FALSE
313	3	A8	314.611	FALSE
312	8	F10	314.485	FALSE
311	4	B10	313.311	FALSE
310	1	E1	313.267	FALSE
309	1	B7	312.687	FALSE
308	3	H3	312.646	FALSE
307	3	D1	312.426	FALSE
306	3	F12	311.973	FALSE
305	4	D6	311.002	FALSE
304	5	D2	310.971	FALSE
303	5	G8	310.47	FALSE
302	8	C6	310.037	FALSE
301	5	H5	309.679	FALSE
300	7	A7	309.457	FALSE
299	2	A9	307.947	FALSE
298	8	E9	306.446	FALSE
297	8	C11	305.692	FALSE
296	4	C12	305.222	FALSE
295	1	G1	305.12	FALSE
294	2	H2	305.091	FALSE
293	7	F3	304.87	FALSE
292	2	C4	303.882	FALSE
291	4	H6	301.047	FALSE
290	2	H4	300.814	FALSE
289	6	C9	300.625	FALSE
288	2	H9	298.622	FALSE
287	2	G8	297.494	FALSE
286	3	E8	296.274	FALSE
285	6	D4	296.221	FALSE
284	2	F10	295.035	FALSE
283	1	A11	294.954	FALSE
282	5	A1	294.894	FALSE
281	7	G12	294.527	FALSE
280	2	C6	294.118	FALSE
279	2	C5	293.665	FALSE
278	8	C1	293.205	FALSE
277	1	F7	293.095	FALSE
276	2	D8	292.771	FALSE
275	4	G8	292.148	FALSE
274	2	F2	290.069	FALSE
273	4	H1	289.489	FALSE
272	5	B7	287.269	FALSE
271	6	A12	286.378	FALSE
270	6	C6	283.907	FALSE
269	7	B10	282.449	FALSE
268	5	F9	282.142	FALSE
267	2	G10	282.01	FALSE
266	4	D5	280.792	FALSE
265	5	G12	280.77	FALSE
264	4	G11	280.452	FALSE
263	1	A10	280.393	FALSE
262	5	B3	280.261	FALSE
261	4	E4	280.246	FALSE
260	1	H10	279.995	FALSE
259	4	A1	279.955	FALSE
258	8	B5	279.508	FALSE
257	6	A5	279.469	FALSE
256	8	A9	278.989	FALSE
255	8	G7	278.51	FALSE
254	4	B2	277.189	FALSE
253	8	G3	276.968	FALSE
252	3	A4	275.311	FALSE
251	7	B11	275.258	FALSE
250	8	F5	275.037	FALSE
249	7	D7	274.348	FALSE
248	1	G12	274.217	FALSE
247	4	B4	273.744	FALSE
246	7	G3	273.711	FALSE
245	8	G8	273.421	FALSE
244	3	C6	272.496	FALSE
243	8	E11	272.229	FALSE
242	8	H4	272.155	FALSE
241	7	G8	271.675	FALSE
240	6	A3	271.598	FALSE
239	5	C7	271.408	FALSE
238	7	H8	271.084	FALSE
237	8	H7	271.044	FALSE
236	1	G7	270.865	FALSE
235	6	E11	270.621	FALSE
234	6	E9	270.471	FALSE
233	3	D8	269.701	FALSE
232	5	C6	268.908	FALSE
231	2	E4	268.113	FALSE
230	4	H2	268.112	FALSE
229	8	E8	268.069	FALSE
228	8	E2	267.423	FALSE
227	4	A10	267.118	FALSE
226	1	H12	266.571	FALSE
225	5	C10	266.285	FALSE
224	3	E12	265.984	FALSE
223	8	A2	265.63	FALSE
222	8	F1	265.519	FALSE
221	3	B6	265.487	FALSE
220	8	H2	265.152	FALSE
219	1	H7	264.654	FALSE
218	7	B4	263.729	FALSE
217	5	A7	263.703	FALSE
216	1	G3	263.158	FALSE
215	3	D4	263.158	FALSE
214	7	D6	263.126	FALSE
213	4	C7	262.592	FALSE
212	6	H9	262.387	FALSE
211	1	F8	261.795	FALSE
210	2	G12	261.67	FALSE
209	4	E12	261.15	FALSE
208	3	E9	260.619	FALSE
207	4	F7	260.558	FALSE
206	6	G12	260.033	FALSE
205	3	B8	259.44	FALSE
204	8	B6	259.316	FALSE
203	2	D6	259.08	FALSE
202	2	E12	258.98	FALSE
201	7	C12	258.979	FALSE
200	4	E11	258.63	FALSE
199	4	F8	258.257	FALSE
198	8	B4	257.93	FALSE
197	6	C8	257.716	FALSE
196	4	F12	257.099	FALSE
195	6	H2	256.01	FALSE
194	5	A9	255.963	FALSE
193	1	H3	255.858	FALSE
192	7	E10	255.278	FALSE
191	2	E1	254.545	FALSE
190	2	G9	253.981	FALSE
189	3	H7	253.388	FALSE
188	1	F1	253.211	FALSE
187	5	A2	252.959	FALSE
186	1	F11	252.768	FALSE
185	1	C6	252.721	FALSE
184	4	E10	252.276	FALSE
183	6	D3	252.223	FALSE
182	5	A4	251.444	FALSE
181	6	G3	249.544	FALSE
180	6	F9	249.437	FALSE
179	4	G3	249.115	FALSE
178	2	D3	248.56	FALSE
177	6	A7	248.127	FALSE
176	4	B5	247.624	FALSE
175	8	H9	247.597	FALSE
174	2	D2	247.3	FALSE
173	5	F12	246.14	FALSE
172	5	D9	245.994	FALSE
171	8	D12	245.085	FALSE
170	3	E7	244.623	FALSE
169	2	C7	243.856	FALSE
168	8	G11	243.766	FALSE
167	3	G12	243.539	FALSE
166	7	F7	243.434	FALSE
165	3	C8	242.655	FALSE
164	5	D11	242.38	FALSE
163	2	G7	242.167	FALSE
162	3	D3	240.586	FALSE
161	6	E4	240.426	FALSE
160	5	F7	240.172	FALSE
159	3	G7	239.971	FALSE
158	3	D7	239.923	FALSE
157	3	B11	239.733	FALSE
156	3	C7	237.956	FALSE
155	1	D8	236.266	FALSE
154	8	B1	235.772	FALSE
153	6	G10	235.732	FALSE
152	8	C2	234.997	FALSE
151	2	D1	234.704	FALSE
150	8	B9	234.701	FALSE
149	4	F3	234.554	FALSE
148	3	H8	234.528	FALSE
147	7	H3	233.973	FALSE
146	6	H7	233.75	FALSE
145	2	B5	233.015	FALSE
144	7	H11	232.706	FALSE
143	5	F11	232.685	FALSE
142	8	G10	232.478	FALSE
141	6	B10	231.275	FALSE
140	3	B7	230.692	FALSE
139	1	D2	230.433	FALSE
138	3	H4	230.27	FALSE
137	3	C12	229.752	FALSE
136	2	A4	229.179	FALSE
135	5	C11	229.13	FALSE
134	7	D1	228.979	FALSE
133	2	F9	228.74	FALSE
132	4	D8	228.221	FALSE
131	1	A6	226.013	FALSE
130	8	E3	225.824	FALSE
129	8	A8	225.499	FALSE
128	8	H3	225.464	FALSE
127	5	A11	225.312	FALSE
126	5	E3	224.374	FALSE
125	8	F11	224.215	FALSE
124	7	F9	222.79	FALSE
123	8	D4	221.622	FALSE
122	1	B6	221.587	FALSE
121	6	H5	221.537	FALSE
120	1	A2	220.164	FALSE
119	2	B3	219.529	FALSE
118	7	F2	218.997	FALSE
117	7	E8	218.564	FALSE
116	2	C9	217.925	FALSE
115	5	F1	217.798	FALSE
114	5	B1	216.513	FALSE
113	4	H8	216.513	FALSE
112	8	F8	216.324	FALSE
111	2	G1	216.091	FALSE
110	4	A11	215.521	FALSE
109	3	A6	215.293	FALSE
108	4	D10	214.098	FALSE
107	6	C10	213.959	FALSE
106	3	B4	213.93	FALSE
105	2	D4	213.308	FALSE
104	1	G9	213.15	FALSE
103	4	H9	212.618	FALSE
102	4	B8	212.098	FALSE
101	2	E5	211.83	FALSE
100	7	E6	211.506	FALSE
99	1	C3	211.046	FALSE
98	5	C1	210.869	FALSE
97	3	G5	209.718	FALSE
96	2	A3	209.51	FALSE
95	2	E8	209.2	FALSE
94	5	H6	208.57	FALSE
93	8	A4	208.051	FALSE
92	7	C1	207.816	FALSE
91	2	F1	207.528	FALSE
90	7	C10	207.267	FALSE
89	6	E2	207.246	FALSE
88	8	D11	206.973	FALSE
87	7	F6	206.715	FALSE
86	2	G3	205.295	FALSE
85	2	C11	203.808	FALSE
84	1	B2	202.967	FALSE
83	8	H8	202.591	FALSE
82	7	A6	202.382	FALSE
81	4	H4	201.22	FALSE
80	4	E1	200.977	FALSE
79	2	C2	200.595	FALSE
78	7	D4	200.57	FALSE
77	8	C4	200.445	FALSE
76	6	E1	199.73	FALSE
75	1	G10	198.554	FALSE
74	1	G8	197.362	FALSE
73	7	A11	197.216	FALSE
72	7	D2	197.023	FALSE
71	2	H8	196.854	FALSE
70	1	B8	196.814	FALSE
69	4	G10	196.787	FALSE
68	3	G6	196.484	FALSE
67	7	B12	196.318	FALSE
66	5	D1	196.241	FALSE
65	1	D4	195.822	FALSE
64	4	E8	194.317	FALSE
63	8	G2	194.272	FALSE
62	2	A12	193.879	FALSE
61	6	B12	193.615	FALSE
60	1	H1	193.004	FALSE
59	1	H11	192.579	FALSE
58	4	B1	192.572	FALSE
57	1	H2	192.399	FALSE
56	3	B5	190.27	FALSE
55	7	C7	188.618	FALSE
54	1	D9	188.569	FALSE
53	7	B1	188.185	FALSE
52	4	A4	187.799	FALSE
51	7	E1	187.551	FALSE
50	2	E11	187.198	FALSE
49	2	C12	186.791	FALSE
48	3	F10	185.724	FALSE
47	3	A9	185.696	FALSE
46	5	D3	185.524	FALSE
45	1	B12	185.338	FALSE
44	7	C4	185.185	FALSE
43	6	C1	185.128	FALSE
42	4	F9	184.745	FALSE
41	5	D7	184.697	FALSE
40	2	D11	184.449	FALSE
39	4	G1	184.332	FALSE
38	7	D3	183.473	FALSE
37	2	F8	183.387	FALSE
36	1	H4	182.678	FALSE
35	7	H12	180.798	FALSE
34	1	C2	179.942	FALSE
33	3	C2	177.296	FALSE
32	1	E9	176.793	FALSE
31	1	D1	176.497	FALSE
30	2	A10	176.451	FALSE
29	1	C11	176.401	FALSE
28	3	G2	175.439	FALSE
27	4	D11	174.132	FALSE
26	5	E1	173.571	FALSE
25	1	D7	172.886	FALSE
24	4	F1	172.765	FALSE
23	8	G6	168.853	FALSE
22	2	E2	168.472	FALSE
21	7	A12	164.963	FALSE
20	8	F6	164.904	FALSE
19	4	G4	163.443	FALSE
18	2	B10	163.249	FALSE
17	8	A5	162.791	FALSE
16	5	B8	161.739	FALSE
15	6	D8	161.654	FALSE
14	1	E5	161.14	FALSE
13	4	F4	159.972	FALSE
12	1	C4	157.351	FALSE
11	6	B6	156.225	FALSE
10	1	E3	155.332	FALSE
9	7	B6	154.485	FALSE
8	1	D10	150.695	FALSE
7	1	A8	148.166	FALSE
6	3	C1	145.443	FALSE
5	1	F6	145.152	FALSE
4	1	A5	136.751	FALSE
3	1	E4	133.386	FALSE
2	1	B10	118.555	FALSE
1	1	E12	116.179	FALSE

## Sheet: 4D) Promoter hamming distance
Figure 4C: Promoter library - hamming distance
Promoter Index	0	1	2	3	4	5	6	7	8	9	10	11	12	13	14	15	16	17	18	19	20	21	22	23	24	25	26	27	28	29	30	31	32	33	34
0
1	6
2	6	6
3	6	5	7
4	7	7	7	9
5	5	7	8	7	7
6	7	8	7	9	6	7
7	7	6	6	5	6	6	8
8	6	3	8	6	7	5	8	7
9	6	5	4	7	7	8	6	7	6
10	7	8	8	6	7	5	8	5	6	9
11	7	7	7	9	6	5	5	7	7	8	6
12	5	5	7	3	9	6	9	5	6	7	7	9
13	9	5	6	6	5	7	8	6	5	7	7	7	9
14	5	5	5	6	7	6	6	6	8	6	8	7	6	7
15	8	6	7	5	7	8	8	5	7	7	8	8	7	6	6
16	7	5	3	7	6	8	8	4	6	4	8	9	7	5	6	6
17	6	6	6	6	8	5	8	8	3	6	7	8	6	6	5	6	6
18	7	5	6	7	7	8	5	7	6	6	8	7	8	7	6	4	5	7
19	4	4	7	7	8	5	7	9	2	7	7	6	6	7	7	7	8	3	7
20	4	4	5	6	9	4	7	8	4	5	8	6	5	8	6	8	7	4	6	3
21	6	5	4	6	8	7	6	7	6	7	6	6	7	6	7	6	7	6	4	5	4
22	6	8	7	6	8	6	8	6	9	8	7	6	7	7	6	5	8	7	9	7	6	8
23	6	4	6	8	6	5	9	6	5	6	6	8	7	5	6	8	5	6	7	6	4	6	6
24	5	5	7	8	8	6	8	8	5	5	7	7	8	7	8	6	6	7	6	5	5	6	6	5
25	6	4	3	7	8	7	6	7	6	5	8	6	7	7	5	6	4	5	3	5	3	3	7	5	7
26	6	5	5	8	9	6	6	9	4	4	7	6	7	8	6	7	7	3	5	3	3	4	8	6	6	3
27	2	5	7	5	7	4	7	6	4	7	6	7	4	8	5	8	7	4	6	4	3	5	7	5	7	5	5
28	4	5	5	4	8	5	8	6	4	7	5	7	5	6	7	8	6	4	7	4	3	3	7	5	7	4	5	2
29	5	5	3	7	5	8	6	7	7	5	8	7	8	5	6	7	5	7	8	5	6	5	6	6	6	5	7	7	5
30	9	6	7	7	7	8	6	6	5	6	6	4	9	5	7	6	7	6	7	6	7	7	6	8	6	7	6	9	8	7
31	7	6	6	7	5	7	7	5	7	8	7	9	6	7	6	7	4	7	5	8	6	7	7	4	8	5	8	5	6	7	9
32	5	5	3	7	5	8	6	7	7	5	8	7	8	5	6	7	5	7	8	5	6	5	6	6	6	5	7	7	5		7	7
33	7	5	3	7	6	8	8	4	6	4	8	9	7	5	6	6		6	5	8	7	7	8	5	6	4	7	7	6	5	7	4	5
34	7	4	7	5	7	6	9	5	5	6	8	8	6	5	5	5	5	5	6	7	5	7	6	4	6	6	7	5	6	7	7	4	7	5
