# Supplementary material for: A modular high-throughput approach for advancing synthetic biology in the chloroplast of Chlamydomonas
Source: Nat Plants. 2025 Nov 3;11(11):2332–49. doi: 10.1038/s41477-025-02126-2 (PMC12626891; doi:10.1038/s41477-025-02126-2)
Supplement: Supplementary file 3 — Unprocessed images of DNA and protein gels for Fig. 2 and Extended Data Fig. 2, and statistical source data for Figs. 2–6 and Extended Data Figs. 2–5. [file 41477_2025_2126_MOESM3_ESM.zip › Inckemann_Source_data/Inckemann_Source_Data_Fig.5.xlsx]

## Sheet: 5A) Part combinations
Figure 5A: Characterization of part combinations
Construct	Luminescence [a.u.] / OD750					mean	std	min	q1	median	q3	max
(Promoter:5'UTR:3'UTR)	Replicate 1	Replicate 2	Replicate 3	Replicate 4	Replicate 5
Psyn15:psbF:rps8	1295088	1603795	3698544	2087879	2838551	2.30477e+06	972804	1295088	1603795	2087879	2838551	3698544
Psyn22:rpoC1:petD	3044967	5846788	2992120	4253534		4.03435e+06	1.3414e+06	2992120	3.03176e+06	3.64925e+06	4.65185e+06	5846788
Psyn9:rbcL:petA	22675339	5571527	7049979	9657296	6802883	1.03514e+07	7.04805e+06	5571527	6802883	7049979	9657296	22675339
Psyn5psbB:petL	7361236	5533346	9540329	9275036	7969005	7.93579e+06	1.61795e+06	5533346	7361236	7969005	9275036	9540329
PrbcL:psaC:rps2	11195011	9298959	12875676	8683488	9307168	1.02721e+07	1.73437e+06	8683488	9298959	9307168	11195011	12875676
PpsaA2:psaB:ycf12	15596084	16093212	14300052	14419324	18053494	1.56924e+07	1.52513e+06	14300052	14419324	15596084	16093212	18053494
Psyn17:clpP:Tmv	35651357	32539346	31481474	34793144	33696969	33632458	1.67697e+06	31481474	32539346	33696969	34793144	35651357
Psyn2:psbE:atpB	111177464	165856171	109021110	113764094	134972564	1.26958e+08	2.40943e+07	109021110	111177464	113764094	134972564	165856171
Pglu2P:psbK:tufA	298819333	138955954	170667102	130979522	250638370	1.98012e+08	7.35873e+07	130979522	138955954	170667102	250638370	298819333
PwendyII:psbC::ftsH	190902783	198535982	343580580	136686757	324319837	2.38805e+08	9.03259e+07	136686757	190902783	198535982	324319837	343580580
Prrn16:psaA:psbA	926093521	910165603	794546247	962005944	876058135	893773890	6.34997e+07	794546247	876058135	910165603	926093521	962005944

## Sheet: 5B) Weak expression backgrounds
Figure 5B: Characterizing parts in weak expression backgrounds
Construct	Luminescence [a.u.] / OD750					mean	std	min	q1	median	q3	max
(Promoter:5'UTR:3'UTR)	Replicate 1	Replicate 2	Replicate 3	Replicate 4	Replicate 5
Psyn7:clpP:rps11	64288	59541	75847	72336	63413	67085	6755.82	59541	63413	64288	72336	75847
Psyn9:clpP:rps11	1108564	2029473	881838	990918	897179	1.18159e+06	482529	881838	897179	990918	1108564	2029473
Prrn16:clpP:rps11	5978575	2656193	3133686	2358987	1542835	3.13406e+06	1.69207e+06	1542835	2358987	2656193	3133686	5978575
Psyn7:clpP:rrnB	401892	289013	308205	312053	276040	317441	49417.9	276040	289013	308205	312053	401892
Psyn7:petD:rrnB	4706106	4192988	3755638	4077091	4201543	4.18667e+06	342005	3755638	4077091	4192988	4201543	4706106
Psyn7:psaA:rrnB	11421198	9102085	8421122	9247055	8366786	9.31165e+06	1.24339e+06	8366786	8421122	9102085	9247055	11421198
Prrn16:clpP:rps11	5978575	2656193	3133686	2358987	1542835	3.13406e+06	1.69207e+06	1542835	2358987	2656193	3133686	5978575
Prrn16:clpP:rrnB	28714829	9171482	38762891	8907961	8275002	18766433	1.41258e+07	8275002	8907961	9171482	28714829	38762891
Prrn16:clpP:psbA	45403389	44263588	46631494	50731709	47311907	4.68684e+07	2.45506e+06	44263588	45403389	46631494	47311907	50731709

## Sheet: 5C) Integration sites
Figure 5B: Characterizing parts in weak expression backgrounds
Integration site	Construct	Luminescence [a.u.] / OD750					mean	std	min	q1	median	q3	max
	(Promoter:5'UTR:3'UTR)	Replicate 1	Replicate 2	Replicate 3	Replicate 4	Replicate 5
rbcL	PwendyII:clpP:petA	39108533	38340126	49569084	47797196	40673855	4.30978e+07	5.20546e+06	38340126	39108533	40673855	47797196	49569084
	Psyn9:psbC:petA	79697330	78040257	88188285	105004098	69872803	8.41606e+07	1.33435e+07	69872803	78040257	79697330	88188285	105004098
	PwendyII:psbC:rps11	558899415	563993574	602434480	603094164	576962922	581076911	2.08657e+07	558899415	563993574	576962922	602434480	603094164
	PwendyII:psbC:petA	840091426	851628508	798078247	801233422	775756582	813357637	3.15184e+07	775756582	798078247	801233422	840091426	851628508
psbD	PwendyII:clpP:petA	47154729	42189513	49970625	49840154	59507583	4.97325e+07	6.30797e+06	42189513	47154729	49840154	49970625	59507583
	Psyn9:psbC:petA	28326631	31888010	26029788	26428084	25161972	27566897	2.67827e+06	25161972	26029788	26428084	28326631	31888010
	PwendyII:psbC:rps11	357428514	406659915	346617911	402097292	362343222	3.75029e+08	2.74368e+07	346617911	357428514	362343222	402097292	406659915
	PwendyII:psbC:petA	844585598	788986516	882359207	802097295	880514997	8.39709e+08	4.32879e+07	788986516	802097295	844585598	880514997	882359207
psbH	PwendyII:clpP:petA	41087061	30011964	30998370	30126233	35168167	33478359	4.74739e+06	30011964	30126233	30998370	35168167	41087061
	Psyn9:psbC:petA	34177522	45976895	35212724	57596230	76769320	4.99465e+07	1.77446e+07	34177522	35212724	45976895	57596230	76769320
	PwendyII:psbC:rps11	23219854	22619812	23069987	23424868	21948378	2.28566e+07	587655	21948378	22619812	23069987	23219854	23424868
	PwendyII:psbC:petA	240616307	162562350	169529664	133768931	235222203	188339891	4.72416e+07	133768931	162562350	169529664	235222203	240616307
petB	PwendyII:clpP:petA	23289858	26478237	23886242	71848826	27190658	3.45388e+07	2.09226e+07	23289858	23886242	26478237	27190658	71848826
	Psyn9:psbC:petA	38068789	39233786	38495733	39974338	38281182	3.88108e+07	784710	38068789	38281182	38495733	39233786	39974338
	PwendyII:psbC:rps11	602049577	575546874	573751063	576063301	624388229	5.9036e+08	2.23285e+07	573751063	575546874	576063301	602049577	624388229
	PwendyII:psbC:petA	345054412	332484794	366841098	427713724	375221604	3.69463e+08	3.67299e+07	332484794	345054412	366841098	375221604	427713724
